# Supplementary material for: Identifying Genes Related to Acute Myocardial Infarction Based on Network Control Capability
Source: Genes (Basel). 2022 Jul 13;13(7):1238. doi: 10.3390/genes13071238 (PMC9322919; doi:10.3390/genes13071238)
Supplement: Supplementary file 1 [file genes-13-01238-s001.zip › Table S1.xlsx]

## Sheet: Table S1
Sequence number list of corresponding differential expression genes
numbers	gene
1	AC079305.10'
2	ACSL1'
3	ACYP1'
4	ADIPOR1'
5	ADM'
6	AK026714 /// PELI1'
7	ALOX5AP'
8	ANXA3'
9	AQP9'
10	AREG'
11	ARID5A'
12	BCL2A1'
13	BCL3 /// MIR8085'
14	BCL6'
15	BCL9'
16	BNIP3L'
17	CAPN12'
18	CBFA2T2'
19	CCL20'
20	CD55'
21	CDC25B'
22	CDKN1A'
23	CEBPB'
24	CHRM3-AS2'
25	CLEC4D'
26	CLEC4E'
27	CNOT6L'
28	CPD'
29	CREG1'
30	CXCL16'
31	CXCL3'
32	CXCR4'
33	CYP1B1'
34	CYSTM1'
35	DAZAP2'
36	DOCK4'
37	ECHDC3'
38	EDN1'
39	EPAS1'
40	ETF1'
41	FAM198B'
42	FCER1G'
43	FITM2'
44	FOSL2'
45	FTH1'
46	FTH1P5'
47	GABARAPL1'
48	GABARAPL1 /// GABARAPL3'
49	GABPB1'
50	GADD45A'
51	GLUL'
52	GPCPD1'
53	GZMB'
54	HBEGF'
55	IFNGR1'
56	IL1R2'
57	IRAK3'
58	IRS2'
59	ITLN1'
60	ITPRIP'
61	JUNB'
62	KCTD7 /// RABGEF1'
63	LIG3'
64	LILRB2'
65	LITAF'
66	LOC145474'
67	LOC729683'
68	LRG1'
69	LTB'
70	MAFB'
71	MAP3K8'
72	METRNL'
73	MGAM'
74	MMP9'
75	NFIL3'
76	NFKBIA'
77	NFKBIZ'
78	NLRP3'
79	NMT2'
80	NR4A2'
81	NR4A3'
82	OGG1'
83	PDE4B'
84	PDK4'
85	PELI1'
86	PFKFB3'
87	PGK1'
88	PLEKHB2'
89	PLIN2'
90	POLR3K'
91	PYGL'
92	RAB32'
93	RNF144B'
94	RP11-258C19.7'
95	RP11-95D17.1'
96	RP11-96D1.11'
97	S100A12'
98	S100A8'
99	SAMSN1'
100	SAT1'
101	SEC14L1'
102	SEMA4F'
103	SKIL'
104	SLC2A14 /// SLC2A3'
105	SLC2A3'
106	SMAP2'
107	SMCHD1'
108	SNORD89'
109	SOCS3'
110	SOX13'
111	SRGN'
112	STAT3'
113	STK17B'
114	SYAP1'
115	SYTL3'
116	THBD'
117	THBS1'
118	TMCC3'
119	TMEM2'
120	TNFAIP3'
121	TRAF3IP3'
122	TUBA4A'
123	VNN3'
124	WDR76'
125	ZFP36'
126	ZNF512'
